# Supplementary material for: DNA methylation analysis reveals an epigenetic signature distinctive of high-grade oligodendroglioma
Source: Acta Neuropathol. 2025 Aug 23;150(1):21. doi: 10.1007/s00401-025-02926-y (PMC12374884; doi:10.1007/s00401-025-02926-y)
Supplement: Supplementary file 1 — Supplementary file1 (XLSX 66 KB) [file 401_2025_2926_MOESM1_ESM.xlsx]

## Sheet: LMC-based-grading_WeberKJ et al
IDHmt Patient ID	Ki67 proliferation index (%)	Cell density (low, moderate, high)	Necrosis present (0=no, 1=yes)	Microvascular proliferates present (0=no, 1=yes)	Mitotic frequency (x/mm²)	Primary = 0/Recurrent = 1	final diagnosis WHO 2021	Sex (0=male, 1=female)	Age	Methylation class	Calibrated score methylation class	Methylation subclass 1	Calibrated score subclass 1	Methylation subclass 2	Calibrated score subclass 2	FFPE,Cryo	MGMT promoter status (methylated=1, unmethylated=0)	First diagnosis (clinics)	Date surgery	Datedif tumor observation	KPS	Extent of resection (total=1, >90% = 2, <90% =3, biopsy = 4)	KM enhancement (0=no, 1=yes)	Last contact/date of death	Zensor (0 = deceased, 1 = alive/censored)	OS in d	Treatment (0=none, 1=Resection, 2=Radiation, 3= Chemotherapy, 4= RadioChemo, 5=unknown)	Genome-wide methylation	predicted_ages	DNA methylation age acceleration	Immune Cell Content (LUMP)	LMC1 (K=6,l=0.001)	LMC2 (K=6,l=0.001)	LMC3 (K=6,l=0.001)	LMC4 (K=6,l=0.001)	LMC5 (K=6,l=0.001)	LMC6 (K=6,l=0.001)	Predominant LMC	Copy number alterations other than -1p/-19q (1= present)	CDKN2A/B homozygous deletion (1=yes)	Bcells	Cancer cells	CD4_Eff T cells	CD8 T cells	Monocytes	NK cells	T reg cells
1		high	0	0	0	1	oligo 3	1	56	glioma, IDH mutant	0.99	1p/19q codeleted oligodendroglioma	0.9			FFPE	1	31.01.2017	21.02.2017	21	90	4	0	14.10.2019	0	965	4	0.613844	67.077	11.077	0.107084	0.481838	0	0.32115	0.197012	0	0	1	1	1	0.0152595	0.806436	0.0156777	0	0.0240251	0.0188192	0.041164
2	2	moderate	0	0	0.8	0	oligo 3	0	62	glioma, IDH mutant	0.99	1p/19q codeleted oligodendroglioma	0.94			FFPE	1	01.03.2017	01.03.2017	0	90	3	0	2/24/2022	1	1821	4	0.618437	64.6102	2.61024	0.0685162	0.296619	0.172956	0.0608661	0.115685	0.353874	0	5	1		0.0444439	0.722738	0.0560425	0	0.0258301	0.0484259	0.0456607
3	4	moderate	0	0	0	0	oligo 3	1	70	glioma, IDH mutant	0.98	1p/19q codeleted oligodendroglioma	0.96			FFPE	1	14.02.2017	14.02.2017	0		4	0	04.04.2019	1	779	4	0.616131	68.9376	-1.06243	0.0200692	0.280008	0.0623843	0.121457	0.176478	0.359672	0	5	1		0.0431424	0.794474	0.0254056	0	0.0334671	0.00150538	0.0553461
4		moderate	0	0	0.4	0	oligo 3	1	49	glioma, IDH mutant	0.98	1p/19q codeleted oligodendroglioma	0.91			FFPE	1	08.10.2009	08.10.2009	0	100		1	5/9/2022	1	4596	1	0.617499	70.613	21.613	0.0543763	0.344522	0.476829	0	0.0720953	0.0606198	0.0459332	1	1		0	0.782773	0.0768773	0	0.0221337	0.0403889	0.0257877
5		low	0	0		0	astro 2	1	36	glioma, IDH mutant	0.97	astrocytoma	0.71	1p/19q codeleted oligodendroglioma	0.18	FFPE	1	26.04.2016	31.01.2017	280			1	11/24/2021	1	1758	4	0.620807	22.1834	-13.8166	0.0723157	0.0554173	0.340064	0.150724	0.0823005	0.0339096	0.337585	6			0.0201896	0.741094	0.0526663	0	0.0524403	0.0424835	0.0488883
6	5	moderate	0	0	0.4	1	oligo 3	0	49	glioma, IDH mutant	0.97	1p/19q codeleted oligodendroglioma	0.94			FFPE	1	16.10.2006	26.01.2017	3755				2/2/2022	1	1833	3	0.617123	69.9714	20.9714	0.0876351	0.23771	0.129599	0.0630226	0.314324	0.164536	0.0908072	1	1		0.0477895	0.724383	0.0510201	0	0.0544296	0.0361601	0.0514302
7						0	astro 4	1	41	glioma, IDH mutant	0.99	high grade astrocytoma	0.66	astrocytoma	0.31	FFPE	1	26.01.2017	26.01.2017	0	100	4	1	16.07.2018	1	536	5	0.614225	28.4065	-12.5935	0.118871	0.0272922	0.026305	0.38678	0.0684095	0.0653856	0.425828	6			0.0520638	0.688483	0.0455605	0	0.0856406	0.0228486	0.056644
8	1	moderate	0	0	0	1	astro 3	1	32	glioma, IDH mutant	0.99	astrocytoma	0.91			FFPE		18.11.2016	03.02.2017	77	90	1	1	11/10/2021	1	1741	4	0.616892	13.1612	-18.8388	0.104848	0.0610871	0.128495	0.110899	0.125856	0.136075	0.437587	6			0.0485286	0.722104	0.0620871	0	0.0780045	0.0219701	0.0279162
9	2	moderate	0	0	0.4	0	astro 3	0	33	glioma, IDH mutant	0.99	astrocytoma	0.97			FFPE	1	07.04.2017	07.04.2017	0	90	1	1	26.07.2019	1	840	4	0.62031	21.3995	-11.6005	0.134904	0.150704	0.00617158	0.0140985	0.132987	0.0337627	0.662276	6			0.0536606	0.701022	0.0551936	0	0.0895991	0.0431009	0.0341732
10	1				0.4	1	astro 3	0	62	glioma, IDH mutant	0.96	astrocytoma	0.79	high grade astrocytoma	0.13	FFPE	1	13.10.2005	12.04.2017	4199	90		0	3/17/2022	1	1800	3	0.615537	59.9046	-2.09542	0.133562	0.0715239	0	0.286708	0.304852	0.115232	0.221683	3			0.0498677	0.714863	0.0649612	0	0.0738625	0.0445753	0.0245776
11	2				0	0	astro 4	0	44	glioma, IDH mutant	0.99	astrocytoma	0.97			FFPE	1	25.04.2017	25.04.2017	0	90	1	1	4/28/2022	1	1829	4	0.621916	46.8308	2.83079	0.154627	0.192269	0.1473	0	0.0236342	0.0142929	0.622505	6			0.0656069	0.619834	0.0741463	0	0.129916	0.0270369	0.0350696
12	1					0	oligo 3	1	53	glioma, IDH mutant	0.92	astrocytoma	0.52	1p/19q codeleted oligodendroglioma	0.34	FFPE	1	31.05.2017	31.05.2017	0	100	4	0	12/3/2018	1	551	3	0.615065	55.3282	2.32821	0.130715	0.339405	0.0562475	0.140632	0	0.427708	0.0360074	5	1		0.0620856	0.632263	0.0898163	0	0.0594288	0.057857	0.0393015
13	1					0	oligo 2	1	53	glioma, IDH mutant	0.99	1p/19q codeleted oligodendroglioma	0.98			FFPE	1	10.08.2017	10.08.2017	0	100	4	0	2/11/2022	1	1646	4	0.620871	52.3381	-0.661867	0.0559179	0.454411	0.0667599	0.0113576	0.00259587	0.393841	0.0710347	1	1	1	0.0387166	0.692278	0.0628037	0	0.0536272	0.0524972	0.0518698
14	2					0	astro 2	1	26	glioma, IDH mutant	0.9	astrocytoma	0.86			FFPE		30.10.2017	30.10.2017	0		4	0	12/17/2021	1	1509	4	0.617382	26.0893	0.0892509	0.1706	0	0.07664	0.0613058	0.142785	0.397777	0.321492	5			0.0674956	0.58371	0.0990355	0	0.117323	0.0559433	0.0270659
15	1	moderate	0	0		0	astro 3	1	44	glioma, IDH mutant	0.99	astrocytoma	0.96			FFPE	1	16.08.2017	16.08.2017	0	90		1	2/4/2022	1	1633	4	0.619054	35.5069	-8.49311	0.126853	0.10822	0.0668296	0.114476	0.0679577	0.232584	0.409932	6			0.0583239	0.708761	0.0376423	0	0.0645844	0.0118846	0.0530848
16	5					0	astro 3	0	42	glioma, IDH mutant	0.99	astrocytoma	0.97			FFPE	1	12.07.2017	12.07.2017	0	100	4	0	04.09.2018	0	419	4	0.625669	30.0452	-11.9548	0.103025	0	0.22319	0.267708	0.154944	0.06714	0.287018	6			0.0358085	0.754142	0.0264619	0	0.0658148	0.0476123	0.0519761
17		moderate	0	0			astro 3	0	41	glioma, IDH mutant	0.98	astrocytoma	0.85			FFPE		xx.xx.2008	16.08.2017	3334				2/7/2022	1	1636	1	0.620524	25.2574	-15.7426	0.0776967	0.0975946	0.424181	0.0193427	0	0	0.458882	6			0.00117312	0.756536	0.0670044	0	0.0218497	0.0617384	0.0345458
18	4					0	oligo 3	0	38	glioma, IDH mutant	0.99	1p/19q codeleted oligodendroglioma	0.99			FFPE	1	06.09.2017	06.09.2017	0	100	4	0	1/15/2021	1	1227	4	0.621801	40.8949	2.89492	0.0819177	0.536773	0.112719	0	0.0878941	0.262614	0	1	1		0.0517854	0.699097	0.0763397	0	0.0337072	0.0494187	0.0342674
19	4	high	0	1	0.4	0	oligo 3	0	22	glioma, IDH mutant	0.99	1p/19q codeleted oligodendroglioma	0.99			FFPE	1	03.05.2017	03.05.2017	0		3	0	5/24/2022	1	1847	4	0.620816	29.8109	7.81094	0.0657376	0.497404	0.0385787	0	0.261609	0.202408	0	1	1		0.0394515	0.754165	0.0613289	0	0.021492	0.0319022	0.0389818
20	1					0	astro 3	1	29	glioma, IDH mutant	0.79	astrocytoma	0.6	high grade astrocytoma	0.12	FFPE	0				100		0	9/21/2017	1		4	0.611537	26.3566	-2.64335	0.168202	0.119162	0	0.182226	0	0.381788	0.316823	5			0.0373801	0.633263	0.0777048	0	0.0820572	0.0655516	0.0500928
21	7	moderate	0	0	0.8	0	astro 3	0	52	glioma, IDH mutant	0.99	astrocytoma	0.99			FFPE	1	08.01.2018	08.01.2018	0	80	3	1	3/1/2022	1	1513	4	0.620456	40.6315	-11.3685	0.201503	0.11452	0.127782	0.143811	0.0554322	0.076137	0.482317	6			0.0606378	0.594698	0.0767047	0	0.130339	0.0489482	0.0400195
22	1				0.8	0	astro 4	0	39	glioma, IDH mutant	0.99	astrocytoma	0.97			FFPE	1	04.09.2017	04.09.2017	0	100	1	0	10.08.2018	1	340	4	0.618645	31.6285	-7.37154	0.135262	0.0174832	0.0312372	0.174059	0.401912	0.0185958	0.356713	6			0.0515067	0.698516	0.0649688	0	0.0836832	0.0446334	0.0305986
24	1				0.4	0	astro 3	0	28	glioma, IDH mutant	0.99	astrocytoma	0.97			FFPE	1	09.11.2017	09.11.2017	0	100	1	0	3/19/2018	1	130	5	0.620446	28.668	0.667979	0.113679	0.0859026	0.20271	0.0861738	0.161121	0	0.464093	6			0.0344164	0.682572	0.0837224	0	0.0643595	0.0541851	0.0426216
25	1	moderate	0	0	0	0	astro 2	1	38	glioma, IDH mutant	0.99	astrocytoma	0.99			FFPE	1	14.11.2017	13.11.2017		90	1	0	23.07.2018	1	252	1	0.619926	30.2268	-7.77319	0.150225	0.131862	0.0367099	0.0928768	0.0755576	0.0961745	0.566819	6			0.0531434	0.654099	0.0789697	0	0.0978781	0.0656879	0.0293298
26	2				0.4	0	astro 3	0	32	glioma, IDH mutant	0.99	astrocytoma	0.97			FFPE	1	16.06.2017	16.06.2017	0	100	1	0	4/8/2022	1	1757	4	0.6213	24.6758	-7.32418	0.178941	0.0421886	0.21245	0	0.101548	0.0526501	0.591163	6			0.0572798	0.639805	0.0726376	0	0.102503	0.0630555	0.0463764
27	2	low	0	0	0	0	astro 3	1	32	glioma, IDH mutant	0.97	astrocytoma	0.95			FFPE	0	22.06.2017	22.06.2017	0	100	1	0	2/25/2022	1	1709	4	0.618051	15.5136	-16.4864	0.176301	0.0384999	0.079864	0.00428857	0.151747	0.307195	0.418405	6			0.0722008	0.62723	0.0817022	0	0.121381	0.0504711	0.0267561
28	1	moderate	0	0	0	0	oligo 2	0	29	glioma, IDH mutant	0.99	1p/19q codeleted oligodendroglioma	0.98			FFPE	1	26.06.2017	26.06.2017	0	100	3	0	5/12/2022	1	1781	4	0.619979	48.6365	19.6365	0.0899525	0.435291	0.0224007	0.0246067	0.217579	0.217397	0.0827259	1	0		0.0513573	0.717456	0.0425767	0	0.0381711	0.0329099	0.0550696
29	5				0.8	0	astro 4	0	22	glioma, IDH mutant	0.99	astrocytoma	0.96			FFPE	1	26.10.2017	26.10.2017	0	100	1	0	5/25/2022	1	1672	4	0.617299	15.1371	-6.86286	0.0838964	0.0296409	0.0157941	0.176367	0.243354	0.129464	0.405379	6		1	0.0452428	0.727655	0.0619315	0	0.0517804	0.0441113	0.0360326
30		moderate	0	0		1	oligo 2	0	31	glioma, IDH mutant	0.99	1p/19q codeleted oligodendroglioma	0.99			FFPE	0	30.08.2017	27.10.2017	58			0	27.10.2017	1	0	5	0.618624	36.2388	5.23876	0.0689509	0.440766	0	0	0.144193	0.323352	0.0916895	1	1	1	0.0299557	0.751718	0.046493	0	0.030781	0.0513012	0.0438487
31	2	moderate			0.4	0	astro 3	1	26	glioma, IDH mutant	0.99	astrocytoma	0.97			FFPE	1	22.09.2017	22.09.2017	0	100	2	1	27.05.2020	1	978	4	0.619374	32.6294	6.62941	0.149535	0	0.255824	0.0755124	0.0849161	0.201509	0.382238	6			0.0450412	0.640425	0.0665206	0	0.0681762	0.0676671	0.0602532
32	1					0	astro 4	1	23	glioma, IDH mutant	0.97	astrocytoma	0.86			FFPE	1	24.08.2017	26.09.2017	33	100	4	0	3/14/2022	1	1630	4	0.617365	23.7496	0.7496	0.0968748	0	0.0662219	0.204173	0.178965	0.244462	0.306178	6			0.053337	0.715893	0.0599792	0	0.0530326	0.0292037	0.037213
33	30	high	0	0	1.7	1	oligo 3	0	60	glioma, IDH mutant	0.99	1p/19q codeleted oligodendroglioma	0.99			FFPE	1	05.11.2012	27.09.2017	1787	80	1	0	29.11.2018	0	428	4	0.615178	84.657	24.657	0.0700062	0.690058	0	0.207154	0.0801647	0	0.0226227	1	1	1	0.0246095	0.866999	0.018141	0	0.0238885	0.0235816	0.0185073
34	10				0.8	1	astro 4	0	50	glioma, IDH mutant	0.89	high grade astrocytoma	0.8			FFPE	1	23.09.2004	07.12.2017	4823			1	27.03.2018	0	110	1	0.601927	25.9491	-24.0509	0.0777799	0	0.0400013	0.775258	0.116401	0.0683401	0	3			0.011599	0.885779	0.0411086	0	0.0195425	0.028842	0.00332864
35	1	moderate	0	0	0.8	0	astro 3	0	38	glioma, IDH mutant	0.98	astrocytoma	0.96			FFPE	0	13.12.2017	13.12.2017	0	100	2	0	5/11/2022	1	1610	4	0.619839	31.7349	-6.26508	0.0833359	0	0.0184069	0.108007	0.291537	0.235691	0.346358	6			0.0531199	0.696696	0.0787883	0	0.0490486	0.050871	0.0255831
36	2				0	0	oligo 3	0	30	glioma, IDH mutant	0.99	1p/19q codeleted oligodendroglioma	0.98			FFPE	1	07.12.2017	07.12.2017	0	100	3	0	6/13/2019	1	553	4	0.621572	33.9169	3.91694	0.0734062	0.222437	0.397612	0	0.110472	0.269479	0	5	0		0.015076	0.786954	0.0433781	0	0.012557	0.0448714	0.0456726
37	1				0	0	oligo 2	1	38	glioma, IDH mutant	0.99	1p/19q codeleted oligodendroglioma	0.95			FFPE	1	15.12.2017	15.12.2017	0	100	2	0	5/9/2022	1	1606	1	0.621381	31.8206	-6.17945	0.113276	0.211752	0.286262	0.101741	0.0137743	0.386471	0	5	1		0.0540343	0.63486	0.082964	0	0.0486454	0.0436937	0.0675954
38	25	high	1	1	3.8	0	astro 4	0	38	glioma, IDH mutant	0.97	high grade astrocytoma	0.8	astrocytoma	0.13	FFPE	1	19.01.2018	19.01.2018	0	100	1	1	16.01.2021	0	1093	4	0.616143	49.8862	11.8862	0.050591	0.0608012	0.330993	0.489778	0	0	0.118427	3			0.0138725	0.788961	0.0682203	0	0.0170945	0.0493249	0.0227004
39		low	0	0		0	astro 3	0	46	glioma, IDH mutant	0.38	astrocytoma	0.19	1p/19q codeleted oligodendroglioma	0.18	FFPE	1				100		0	5/2/2022	1		4	0.614244	40.9822	-5.01778	0.140574	0	0.0950527	0.199362	0.0457174	0.447934	0.211934	5			0.0550717	0.610418	0.0656171	0	0.0908623	0.0414123	0.0633603
40	1					0	astro 3	1	33	glioma, IDH mutant	0.61	astrocytoma	0.38	1p/19q codeleted oligodendroglioma	0.22	FFPE	0				80		0	4/21/2022	1		4	0.618361	32.0862	-0.913796	0.1122	0.0199865	0.257685	0.0784491	0.0445863	0.3786	0.220693	5			0.0569325	0.631448	0.0736054	0	0.0626231	0.0687926	0.0648134
41	2					0	oligo 3	1	34	glioma, IDH mutant	0.99	1p/19q codeleted oligodendroglioma	0.98			FFPE	1	17.04.2018	17.04.2018	0	100	4	0	05.09.2023	1	1967	4	0.620086	34.1396	0.139566	0.166248	0.200782	0.163588	0.0268271	0.112393	0.484929	0.0114809	5	0		0.0641516	0.584985	0.0910893	0	0.0664416	0.0698895	0.0485818
42	2	moderate	1	1	0.8	0	oligo 3	1	24	glioma, IDH mutant	0.6	astrocytoma	0.33	1p/19q codeleted oligodendroglioma	0.23	FFPE	1							5/7/2018	1		5	0.615507	10.9915	-13.0085	0.173844	0.0215065	0.420692	0.085439	0.0572964	0.415066	0	5	0		0.0302591	0.604195	0.083492	0	0.0708767	0.0700295	0.0870773
43		moderate	0	0	0	1	oligo 2	1	38	glioma, IDH mutant	0.99	1p/19q codeleted oligodendroglioma	0.98			FFPE	1	21.11.2002	10.04.2018	5619				5/12/2022	1	1493	1	0.62067	29.6255	-8.37454	0.0470193	0.206871	0.248911	0.0380337	0.0573987	0.426217	0.0225689	5	0		0.016173	0.718808	0.0685888	0	0.0201086	0.0589663	0.0582689
44						0	oligo 2	0	50	glioma, IDH mutant	0.98	1p/19q codeleted oligodendroglioma	0.94			FFPE	1	25.07.2011	15.03.2018	2425			0	15.03.2018	1	0	2	0.616575	22.3881	-27.6119	0.0537849	0.295841	0.299854	0.0890084	0	0.292818	0.0224786	1	1		0	0.749943	0.0904283	0	0.0221853	0.0493238	0.0328482
45	3				1.7	0	astro 4	0	27	glioma, IDH mutant	0.99	high grade astrocytoma	0.96			FFPE	1	23.05.2018	11.06.2018	19	100	3	1	3/16/2022	1	1374	4	0.613885	20.0006	-6.99938	0.200987	0	0.0558093	0.486742	0.104907	0.288754	0.0637866	3		1	0.0459471	0.688796	0.03038	0	0.122888	0.0284541	0.0455343
46	5	moderate	1	1		1	astro 4	0	44	glioma, IDH mutant	0.99	astrocytoma	0.69	high grade astrocytoma	0.28	FFPE	1	27.11.2006	17.07.2018	4250	100		1	2/10/2020	0	573	2	0.616617	50.9023	6.90229	0.149279	0.0596106	0.0262489	0.26281	0.324441	0	0.32689	6		1	0.0331782	0.72684	0.056746	0	0.0876454	0.0399593	0.0242606
47	2					0	astro 2	0	34	glioma, IDH mutant	0.99	astrocytoma	0.99			FFPE	1	26.04.2018	26.04.2018	0	100	4	0	2/7/2022	1	1383	4	0.619679	30.5822	-3.41784	0.0811482	0.121509	0.044717	0.0833376	0	0.295066	0.45537	6			0.0551306	0.642863	0.0556048	0	0.0725466	0.0467651	0.0570273
48	12					1	astro 4	0	46	glioma, IDH mutant	0.99	high grade astrocytoma	0.92			FFPE	1	17.05.2011	02.05.2018	2542		4		25.11.2018	0	207	1	0.614238	51.4502	5.45023	0.18234	0.117737	0.00388845	0.405371	0.0836519	0.108186	0.281165	3		1	0.0531259	0.680516	0.0462564	0	0.103118	0.031553	0.0448118
49		high	1	1	10.1	0	astro 4	1	44	glioma, IDH mutant	0.98	high grade astrocytoma	0.84	astrocytoma	0.11	FFPE	1	26.07.2018	26.07.2018	0			1	12.03.2020	1	595	4	0.617328	38.213	-5.787	0.0164236	0	0.174027	0.58061	0.245363	0	0	3		1	0.00957742	0.939204	0	0.0122481	0.0165808	0	0.0181626
50	3	moderate	0	0	0.4	0	oligo 3	0	58	glioma, IDH mutant	0.99	1p/19q codeleted oligodendroglioma	0.99			FFPE	1	18.05.2018	18.05.2018	0	100	1	0	6/14/2021	1	1123	1	0.620057	38.6829	-19.3171	0.0663895	0.563203	0.125034	0.0449794	0.0179115	0.115717	0.133155	1	1		0.0266463	0.775363	0.0531431	0	0.00483472	0.039586	0.0328719
51	0	low	0	0	0	0	astro 2	0	24	glioma, IDH mutant	0.85	astrocytoma	0.78			FFPE	0	15.06.2018	15.06.2018	0	100	2	0	2/24/2021	1	985	1	0.615279	30.6473	6.64727	0.127836	0	0.119008	0.0475139	0.0671329	0.507785	0.25856	5			0.0535404	0.627898	0.083533	0	0.0954134	0.0441805	0.0405628
52	2					0	oligo 2	0	36	glioma, IDH mutant	0.99	1p/19q codeleted oligodendroglioma	0.99			FFPE	1	13.08.2018	13.08.2018	0	100	4	0	12/22/2021	1	1227	4	0.621722	35.4694	-0.530616	0.0634407	0.277176	0.151909	0	0.148089	0.422826	0	5	0		0.0502742	0.689428	0.0633173	0	0.0431024	0.0513212	0.0536463
53	3	moderate	0	0		0	oligo 2	0	20	glioma, IDH mutant	0.99	1p/19q codeleted oligodendroglioma	0.99			FFPE	1	09.10.2018	02.11.2018	24	100			26.10.2020	1	724	4	0.622563	22.1389	2.13893	0.0639924	0.258745	0.100837	0.00186126	0.182833	0.373948	0.0817754	5	1		0.0435895	0.691611	0.0681952	0	0.0310275	0.0524071	0.0539369
54		moderate	0	0	0	1	astro 4	1	32	glioma, IDH mutant	0.99	astrocytoma	0.89	high grade astrocytoma	0.1	FFPE	1	13.05.2014	29.11.2017	1296			1	9/20/2018	1	295	4	0.61675	41.1801	9.18008	0.218783	0.0551817	0.127561	0.17887	0	0.201744	0.436642	6			0.0570744	0.591529	0.0947576	0	0.119571	0.0769346	0.0365074
55	2	low	0	0	0.4	0	astro 3	1	24	glioma, IDH mutant	0.99	astrocytoma	0.96			FFPE	0	19.09.2018	19.09.2018	0	100	3	0	06.06.2019	1	260	4	0.617359	17.5641	-6.43591	0.0828957	0.0734349	0	0.0333936	0.161797	0.316419	0.414956	6			0.0589456	0.648169	0.0872263	0	0.0678999	0.0363364	0.0431353
56	5	moderate	0	0	0.4	0	astro 3	0	25	glioma, IDH mutant	0.99	astrocytoma	0.99			FFPE	1	22.11.2018	22.11.2018	0	100	1	0	2/16/2022	1	1182	4	0.621906	25.6955	0.695541	0.108315	0.0922218	0.129057	0.0350105	0.052045	0.268747	0.422918	6			0.042547	0.691893	0.0936388	0	0.0822133	0.0511916	0.0110392
57	1					0	astro 2	0	34	glioma, IDH mutant	0.99	astrocytoma	0.97			FFPE	1	25.10.2018	25.10.2018	0	90	4	0	3/18/2022	1	1240	4	0.623769	36.9855	2.98553	0.124919	0.0493228	0.295211	0.067862	0.106281	0.0464593	0.434864	6			0.0582572	0.643235	0.0533379	0	0.0850607	0.0634815	0.0607312
58	25	high	1	1	3.8	1	astro 4	0	40	glioma, IDH mutant	0.99	high grade astrocytoma	0.99			FFPE	1	30.10.2013	25.03.2019	1972			1	8/8/2019	1	136	4	0.603133	36.6392	-3.36084	0.103184	0.00801979	0.0683467	0.752574	0.171059	0	0	3		1	0.0125058	0.91578	0.0297948	0	0.0159941	0.0194148	0
59						0	oligo 2	1	38	glioma, IDH mutant	0.91	1p/19q codeleted oligodendroglioma	0.74	astrocytoma	0.13	FFPE	1	09.01.2012	09.01.2012	0	100	4	0	11/23/2021	1	3606	2	0.618201	42.7599	4.75985	0.110021	0.211732	0.300695	0.10208	0.0233385	0.362154	0	5	0		0.0226019	0.692495	0.0725109	0	0.0251376	0.0761373	0.0554032
60		high	1	1	9.7	1	astro 4	0	39	glioma, IDH mutant	0.99	high grade astrocytoma	0.99			FFPE	1	01.11.2006	18.01.2019	4461	100		0	09.10.2019	0	264	1	0.606755	19.381	-19.619	0.093507	0.0117506	0.0852855	0.710739	0.00682484	0.1854	0	3		1	0.0180433	0.836353	0.0304362	0	0.0202295	0.0297689	0.0309339
61	3					0	oligo 2	0	27	glioma, IDH mutant	0.99	1p/19q codeleted oligodendroglioma	0.98			FFPE	1	28.01.2019	28.01.2019	0	90	4	1	3/9/2022	1	1136	4	0.621555	42.8676	15.8676	0.176662	0.288622	0.158788	0.046355	0.138421	0.367813	0	5	1		0.067542	0.627194	0.0557028	0	0.0631988	0.062695	0.0760582
62	35	moderate	1	1	2.1	0	astro 4	1	32	glioma, IDH mutant	0.99	high grade astrocytoma	0.99			FFPE	0	29.01.2019	29.01.2019	0	90	2	1	11.02.2019	1	13	1	0.602705	37.042	5.04195	0.158292	0	0.0771571	0.659736	0.136011	0.0752966	0.0517992	3		1	0.0267377	0.850955	0.0357877	0	0.0308715	0.0133075	0.00924624
63	35				1.7	0	astro 4	1	36	glioma, IDH mutant	0.95	high grade astrocytoma	0.92			FFPE	1	08.01.2019	08.01.2019	0				15.04.2020	0	463	5	0.602592	47.6693	11.6693	0.124783	0.176506	0	0.582349	0	0.241144	0	3			0.0184771	0.817842	0.0445539	0	0.0177172	0.0290067	0.00901696
64	1	moderate	0	0	0	1	oligo 3	1	39	glioma, IDH mutant	0.99	1p/19q codeleted oligodendroglioma	0.99			FFPE	1	04.08.2014	11.01.2019	1621	80		0	2/8/2022	1	1124	4	0.623525	51.5484	12.5484	0.0418602	0.234495	0.280242	0	0.185488	0.299775	0	5			0.0287544	0.737442	0.0696488	0	0.0148953	0.064956	0.0356725
65	6	high	0	0	0	0	oligo 2	1	56	glioma, IDH mutant	0.99	1p/19q codeleted oligodendroglioma	0.99			FFPE	1	05.12.2018	05.12.2018	0	90	1	1	4/1/2022	1	1213	4	0.623786	58.6249	2.62489	0.0964328	0.423352	0.164733	0.0520806	0.132935	0.221252	0.00564804	1	1		0.0672565	0.726629	0.0206651	0	0.0328798	0.0125895	0.0693738
66	2	low	0	0	0	0	oligo 2	1	21	glioma, IDH mutant	0.95	1p/19q codeleted oligodendroglioma	0.67	astrocytoma	0.28	FFPE	1	29.11.2018	29.11.2018	0	100	1	0	5/11/2022	1	1259	4	0.618207	29.2475	8.24753	0.129963	0.161079	0.143451	0.0198872	0.0827546	0.469343	0.123485	5	0		0.0599946	0.624605	0.0972371	0	0.0876346	0.0761707	0.0278197
67	4	moderate	0	1	0.8	0	astro 4	0	33	glioma, IDH mutant	0.99	astrocytoma	0.99			FFPE	0	17.05.2019	17.05.2019	0	80	1	1	5/30/2022	1	1109	4	0.620294	21.1011	-11.8989	0.148423	0.154312	0.106398	0	0.123586	0.064834	0.55087	6			0.0446541	0.684836	0.077661	0	0.102093	0.0306762	0.0292529
68	3	high	1	1	0.8	0	oligo 3	1	34	glioma, IDH mutant	0.42	1p/19q codeleted oligodendroglioma	0.26	high grade astrocytoma	0.1	FFPE	1				90		1	2/8/2022	1		4	0.61456	43.9452	9.94517	0.0893964	0.413069	0.0217416	0.123265	0.207752	0.234172	0	1			0.0115876	0.780214	0.0768268	0	0.00926202	0.0681597	0.0097125
69						0	oligo 2	0	61	glioma, IDH mutant	0.99	1p/19q codeleted oligodendroglioma	0.99			FFPE	1	20.05.2019	20.05.2019	0	100	4	1	4/4/2022	1	1050	4	0.621128	53.8284	-7.17164	0.0739299	0.298955	0.181609	0.0615936	0.0526056	0.374016	0.0312208	5	1	1	0.0382593	0.661141	0.0678373	0	0.025045	0.0589576	0.0693451
70	3	moderate	0	0		0	astro 3	0	34	glioma, IDH mutant	0.99	astrocytoma	0.99			FFPE	1	27.05.2019	27.05.2019	0	100	3	1	2/8/2022	1	988	4	0.61852	37.904	3.90403	0.208965	0.0719421	0	0.0837843	0.20124	0.111653	0.531381	6			0.0633923	0.60606	0.0802997	0	0.126286	0.0473089	0.0183783
71	3	moderate	0	0	0.4	0	oligo 3	0	55	glioma, IDH mutant	0.99	1p/19q codeleted oligodendroglioma	0.99			FFPE	1	28.06.2019	28.06.2019	0	100	1	1	12/27/2021	1	913	4	0.616677	60.7746	5.77461	0.0480951	0.65058	0	0.0803347	0	0.176082	0.0930033	1	1	1	0.0178666	0.774965	0.0411592	0	0.0190399	0.0336285	0.0569762
72	50	high	0	1	5	1	astro 4	1	31	glioma, IDH mutant	0.96	high grade astrocytoma	0.95			FFPE	1	13.03.2015	08.07.2020	1944	100	1	0	19.10.2020	0	103	3	0.598197	32.7332	1.73316	0.145431	0.109278	0.0104881	0.686358	0	0.193876	0	3		1	0.0154347	0.872199	0.0533063	0	0.00386401	0.0188461	0.0109141
73	2	high	0	0	0.4	0	oligo 3	0	37	glioma, IDH mutant	0.99	1p/19q codeleted oligodendroglioma	0.99			FFPE	1	07.02.2019	06.02.2019		100	2	0	3/7/2022	1	1125	4	0.621213	57.9591	20.9591	0.036103	0.402907	0.0839265	0	0.214924	0.298243	0	1	1		0.0283547	0.7594	0.069269	0	0.00776101	0.0505333	0.0217033
74	4					0	astro 3	0	29	glioma, IDH mutant	0.99	astrocytoma	0.99			FFPE	0	11.02.2019	11.02.2019	0	100	4	0	2/3/2021	1	723	4	0.622764	17.9097	-11.0903	0.176148	0	0.204676	0.110484	0.120916	0.224413	0.33951	6			0.0613937	0.628012	0.0539576	0	0.120122	0.0402696	0.0454031
75	2					0	astro 3	0	46	glioma, IDH mutant	0.99	astrocytoma	0.96			FFPE	1	22.02.2019	22.02.2019	0	100	4	0	12/21/2021	1	1033	4	0.620766	46.3764	0.376376	0.170789	0.0175845	0.325783	0.0982506	0.0995835	0.0831984	0.3756	6			0.0207198	0.649021	0.103322	0	0.0258379	0.0875423	0.0299013
76	3	moderate	0	0	0	0	oligo 3	0	49	glioma, IDH mutant	0.99	1p/19q codeleted oligodendroglioma	0.99			FFPE	1	27.02.2019	27.02.2019	0	100	3	0	12/16/2021	1	1023	2	0.622709	49.7869	0.786899	0.112435	0.358477	0.22954	0.040494	0.00367319	0.354673	0.0131427	1	0		0.0507909	0.604014	0.106958	0	0.036479	0.0805585	0.0305096
77	2					0	astro 2	1	58	glioma, IDH mutant	0.99	astrocytoma	0.97			FFPE	1	04.03.2019	04.03.2019	0	100	4	0	30.10.2019	1	240	2	0.623931	43.887	-14.113	0.130572	0.22964	0.22563	0.0402596	0.0230835	0	0.481386	6			0.0437361	0.663607	0.0734609	0	0.08775	0.0574538	0.0468741
78	5					0	oligo 3	0	44	glioma, IDH mutant	0.99	1p/19q codeleted oligodendroglioma	0.99			FFPE	1	08.03.2019	08.03.2019	0	100	4	0	5/9/2022	1	1158	4	0.621824	48.2576	4.25764	0.097871	0.299339	0.211698	0	0.104293	0.335448	0.0492224	5	0		0.053129	0.658289	0.0783225	0	0.0457335	0.0679364	0.046028
79	2	moderate	0	0	0.4	0	astro 3	0	33	glioma, IDH mutant	0.98	astrocytoma	0.95			FFPE	1	29.07.2019	29.07.2019	0	100	2	1	3/4/2022	1	949	4	0.617702	25.6166	-7.38343	0.320122	0	0.0831151	0.168007	0.185008	0.247672	0.316197	6			0.0879014	0.523392	0.0392895	0	0.149942	0.0565207	0.0890472
80	1					0	oligo 2	1	30	glioma, IDH mutant	0.94	1p/19q codeleted oligodendroglioma	0.8	astrocytoma	0.14	FFPE	1	01.08.2019	01.08.2019	0		4	0	5/12/2021	1	650	1	0.617164	39.6988	9.69877	0.113769	0.140785	0.108249	0.0378001	0.0467639	0.558072	0.10833	5	0		0.0639001	0.598449	0.0769906	0	0.0839036	0.0528798	0.0664456
81						0	astro 3	1	37	glioma, IDH mutant	0.85	astrocytoma	0.78			FFPE	1	09.10.2019	09.10.2019	0	100	4	1	5/20/2022	1	954	4	0.614472	36.0836	-0.91637	0.148487	0	0.0108209	0.138385	0.0614079	0.422456	0.366931	5			0.068668	0.579946	0.0523962	0	0.092364	0.0321659	0.081477
82	5	high	1	1	4.2	1	oligo 3	0	61	glioma, IDH mutant	0.99	1p/19q codeleted oligodendroglioma	0.99			FFPE	1	01.10.2012	02.08.2019	2496	80	1	1	5/23/2022	1	1025	4	0.616546	62.2679	1.26791	0.0800851	0.492386	0.0138904	0.290052	0.0976581	0.106014	0	1	1		0.0188208	0.742261	0.0658933	0	0.0339813	0.0538882	0.0349691
83	4					1	oligo 2	0	43	glioma, IDH mutant	0.99	1p/19q codeleted oligodendroglioma	0.99			FFPE	1	05.08.2015	19.09.2019	1506	90	4	1	25.11.2019	1	1573	4	0.621096	46.1187	3.11873	0.100799	0.274065	0.155499	0.141636	0.119277	0.309523	0	5	1		0.056856	0.69661	0.0433334	0	0.0436348	0.0313721	0.0705027
84	2	low	0	0	0.4	0	oligo 2	1	16	glioma, IDH mutant	0.87	1p/19q codeleted oligodendroglioma	0.85			FFPE	1	17.12.2017	26.08.2019	617	100	2	0	1/28/2022	1	886	1	0.621164	9.68266	-6.31734	0.112852	0	0.37991	0	0.181442	0.392778	0.0458699	5	1		0.0609306	0.548605	0.105915	0	0.0407551	0.0900428	0.0784578
85		moderate	0	1	1.3	1	oligo 3	1	70	glioma, IDH mutant	0.99	1p/19q codeleted oligodendroglioma	0.99			FFPE	1	02.11.2015	03.09.2019	1401		1	1	5/23/2022	1	993	3	0.618676	72.6984	2.69836	0.051927	0.523892	0.111031	0.208743	0	0.142896	0.0134377	1	1		0.0209615	0.709665	0.088279	0	0.0308902	0.0711356	0.0348445
86	6	moderate	1	1	1.3	1	astro 4	0	48	glioma, IDH mutant	0.92	high grade astrocytoma	0.88			FFPE	1	26.03.1997	14.06.2019	8115				19.06.2020	0	371	1	0.607358	25.055	-22.945	0.274923	0	0.16084	0.475984	0.0198258	0.3317	0.0116499	3		1	0.0358628	0.575198	0.0824167	0	0.10392	0.0856743	0.0573004
87	3	moderate	0	0	1.3	0	astro 3	1	36	glioma, IDH mutant	0.99	astrocytoma	0.99			FFPE	1	17.06.2019	17.06.2019	0	100	3	1	15.05.2020	1	333	4	0.621468	24.6161	-11.3839	0.131168	0.0530462	0.19396	0.0921736	0.168592	0.0866294	0.405599	6			0.0496224	0.738971	0.0467261	0	0.0940502	0.0108322	0.036368
88	4	moderate	0	0	0	0	astro 3	0	32	glioma, IDH mutant	0.99	astrocytoma	0.97			FFPE	1	10.05.2019	10.05.2019	0	80	2	1	20.09.2019	1	133	4	0.619327	32.0042	0.00420737	0.201395	0	0.118168	0.0881302	0.326408	0	0.467294	6			0.0505073	0.66006	0.066886	0	0.128435	0.0316138	0.0333839
89	2				2.9	0	oligo 3	0	34	glioma, IDH mutant	0.99	1p/19q codeleted oligodendroglioma	0.99			FFPE	1	25.11.2020	25.11.2020	0	90	1	0	4/29/2022	1	520	4	0.621831	21.918	-12.082	0.0777406	0.262112	0.112326	0.00695424	0.183813	0.37899	0.055804	5	0		0.0534782	0.72574	0.0467273	0	0.0339486	0.0441023	0.0484
90	1					0	astro 2	1	41	glioma, IDH mutant	0.99	astrocytoma	0.98			FFPE	1	04.12.2020	04.12.2020	0	90	4	0	5/5/2022	1	517	4	0.618701	26.2821	-14.7179	0.112938	0.0488809	0.117647	0.130402	0.081134	0.122752	0.499185	6			0.0462132	0.678718	0.0855071	0	0.0699362	0.0561252	0.0315679
91	2					0	oligo 2	0	69	glioma, IDH mutant	0.99	1p/19q codeleted oligodendroglioma	0.99			FFPE	1	01.11.2014	14.10.2019	1808	90	4	1	19.11.2019	0	36	0	0.620579	64.4584	-4.54158	0.143682	0.3013	0.10535	0.0856912	0.152319	0.294548	0.060791	1	1		0.0615222	0.659087	0.0621415	0	0.0691695	0.0309177	0.0540337
92	5	moderate	0	0	0.8	0	oligo 3	1	34	glioma, IDH mutant	0.99	1p/19q codeleted oligodendroglioma	0.98			FFPE	1	25.09.2019	25.09.2019	0	100	1	1	4/29/2022	1	947	4	0.615064	42.6928	8.69281	0.0839684	0.33937	0	0.0795156	0.0930245	0.456581	0.0315089	5	1		0.048989	0.661289	0.101885	0	0.0315977	0.0644224	0.0317647
93	4					0	astro 3	0	23	glioma, IDH mutant	0.99	astrocytoma	0.98			FFPE	1	05.11.2019	05.11.2019	0	80	4	0	03.08.2020	1	272	2	0.6218	10.3124	-12.6876	0.160849	0	0.284772	0.0630561	0.091678	0.18492	0.375574	6			0.0568972	0.629417	0.0788377	0	0.0866624	0.0626292	0.0340694
94	1					1	astro 3	0	53	glioma, IDH mutant	0.99	astrocytoma	0.98			FFPE	1	22.01.2004	09.01.2020	5831		4		5/2/2022	1	844	1	0.624919	44.7233	-8.27674	0.149633	0.00933614	0.272704	0.19736	0.219655	0	0.300946	6			0.0421034	0.679708	0.0568731	0	0.10223	0.0525713	0.0528323
95	2	moderate	0	0	0	0	oligo 3	0	48	glioma, IDH mutant	0.99	1p/19q codeleted oligodendroglioma	0.99			FFPE	1	10.01.2020	10.01.2020	0	90	2	1	5/12/2021	1	488	4	0.619177	32.5878	-15.4122	0.105617	0.322899	0.174874	0.0149231	0.0525443	0.358733	0.0760272	5	0		0.0399309	0.622798	0.0614855	0	0.0620594	0.0705114	0.0836297
96	3	moderate	0	0		0	astro 3	1	43	glioma, IDH mutant	0.99	astrocytoma	0.97			FFPE	1	16.01.2020	16.01.2020	0	100	2	0	2/28/2022	1	774	4	0.617044	39.6698	-3.33021	0.129945	0.115835	0.0615954	0.0927099	0.0121197	0.283618	0.434121	6			0.0581556	0.646474	0.0766086	0	0.105836	0.0309449	0.0335125
97	3					0	astro 4	0	49	glioma, IDH mutant	0.98	astrocytoma	0.62	high grade astrocytoma	0.34	FFPE	1	29.10.2019	29.10.2019	0	100	4	1	11/14/2021	0	747	4	0.614845	39.9277	-9.07232	0.0893819	0.0236465	0.0266627	0.392314	0.069254	0.257198	0.230924	3		1	0.0530378	0.726481	0.0633318	0	0.0417085	0.0394463	0.0307905
98						1	astro 4	0	31	glioma, IDH mutant	0.99	high grade astrocytoma	0.99			FFPE	1	29.01.2018	30.10.2019	639		4		26.01.2020	0	88	2	0.601664	40.1923	9.19233	0.107319	0.000476141	0	0.773116	0.131824	0.094584	0	3		1	0.00934504	0.917931	0.031991	0	0.0196416	0.012456	0
99	4	moderate	0	0		0	astro 3	0	26	glioma, IDH mutant	0.99	astrocytoma	0.98			FFPE	0	22.09.2020	22.09.2020	0	100	2	0	10/15/2020	1	23	5	0.620828	23.6827	-2.31728	0.113249	0.04321	0.176927	0.134955	0.129334	0.109667	0.405907	6			0.0490405	0.669111	0.0874374	0	0.0710695	0.0667705	0.0322208
100	1	high	0	0		0	astro 4	0	23	glioma, IDH mutant	0.99	astrocytoma	0.97			FFPE	1	13.10.2020	13.10.2020	0	90	2	1	4/22/2022	1	556	4	0.620381	22.2022	-0.797846	0.100989	0.181226	0.0235159	0.0790815	0.0135254	0.0774167	0.625235	6		1	0.0512107	0.735405	0.0400057	0	0.0815896	0.0133175	0.0351439
101	8					0	astro 3	1	47	glioma, IDH mutant	0.99	astrocytoma	0.92			FFPE	1	14.10.2020	14.10.2020	0	90	4	1	5/6/2022	1	569	4	0.625769	31.2915	-15.7085	0.0593081	0	0.194005	0.172181	0.312663	0	0.321151	6			0.047097	0.782383	0.0279844	0	0.0576078	0.0266265	0.034468
102	3	low	0	0	0	0	astro 2	0	36	glioma, IDH mutant	0.99	astrocytoma	0.97			FFPE	1	05.10.2020	05.10.2020	0	80	1	0	1/20/2022	1	472	1	0.618069	37.8686	1.86857	0.145606	0.155569	0.116496	0.0367157	0.0594867	0.115654	0.516079	6			0.0486078	0.596275	0.120414	0	0.0991322	0.0773596	0.0303413
103	0	moderate	0	0	0	0	astro 3	1	35	glioma, IDH mutant	0.99	astrocytoma	0.97			FFPE	1	01.10.2020	01.10.2020	0				10/1/2020	1	0	5	0.6195	40.6599	5.65986	0.147588	0.170362	0.068466	0.0659541	0.0472575	0	0.647961	6			0.0297979	0.653165	0.0865045	0	0.0803715	0.0709195	0.0407141
104	15	high	1	1	2.1	1	oligo 3	1	48	glioma, IDH mutant	0.98	1p/19q codeleted oligodendroglioma	0.97			FFPE	1	06.12.2007	18.02.2020	4457	100		0	5/23/2021	0	460	2	0.623931	66.0499	18.0499	0.0543847	0.437451	0.309392	0.136257	0.116899	0	0	1	1		0.0161821	0.839436	0.0231408	0	0.0238654	0.0362649	0.0335323
105	1	moderate	0	0	0	0	astro 2	0	40	glioma, IDH mutant	0.96	astrocytoma	0.91			FFPE	1	21.02.2020	21.02.2020	0	100	3	0	1/17/2022	1	696	1	0.614157	35.8575	-4.14246	0.143773	0.161737	0	0.0594585	0	0.365711	0.413094	6			0.0531461	0.646257	0.0659932	0	0.0927641	0.0576793	0.0570472
106	5	low	0	0		0	astro 3	0	33	glioma, IDH mutant	0.98	astrocytoma	0.86			FFPE	0	24.02.2020	26.02.2020	2	90	4	1	10/2/2020	1	219	4	0.618346	14.0928	-18.9072	0.0956801	0.0129991	0	0.203327	0.384133	0	0.399541	6			0.0437927	0.745874	0.0725239	0	0.0190169	0.0457834	0.00724046
107	12	moderate	0	0	2.1	1	oligo 3	0	69	glioma, IDH mutant	0.99	1p/19q codeleted oligodendroglioma	0.99			FFPE	1	01.12.2005	02.03.2020	5205	100	3	1	11/25/2021	1	633	2	0.622802	56.6545	-12.3455	0.0525528	0.638283	0.142255	0.114128	0.0533065	0.0417495	0.0102777	1	1		0.0349638	0.820506	0.0293275	0	0.0031577	0.013526	0.0389467
108	1	moderate	0	0	0.8	1	oligo 3	0	49	glioma, IDH mutant	0.99	1p/19q codeleted oligodendroglioma	0.99			FFPE	1	xx.xx.2015	05.03.2020	1710		1		3/14/2022	1	739	1	0.623225	45.3251	-3.67486	0.0500116	0.417475	0.183106	0	0.108472	0.290947	0	1	1		0.0446006	0.699037	0.0458337	0	0.0426514	0.0563225	0.0605094
109	2					0	oligo 2	0	26	glioma, IDH mutant	0.94	1p/19q codeleted oligodendroglioma	0.86			FFPE	0	06.03.2020	06.03.2020	0	100	4	0	3/31/2020	1	25	5	0.617484	27.9695	1.96953	0.0679279	0.145785	0.116235	0.0302539	0.161759	0.51655	0.0294169	5	0		0.0281458	0.668764	0.078884	0	0.0414132	0.0624152	0.0620514
110	1					0	oligo 2	0	49	glioma, IDH mutant	0.99	1p/19q codeleted oligodendroglioma	0.99			FFPE	1	24.01.2020	24.01.2020	0	100	4	1	2/18/2022	1	756	4	0.618383	46.4769	-2.52311	0.0444647	0.460096	0.0689788	0.0745872	0.0469607	0.285501	0.0638765	1	1		0.0261077	0.771919	0.0663095	0	0.019767	0.0492773	0.022727
111	0					0	oligo 2	0	64	glioma, IDH mutant	0.54	1p/19q codeleted oligodendroglioma	0.49			FFPE	1				70		0	2/25/2021	1		4	0.615456	54.7709	-9.22913	0.091327	0.0954741	0.210784	0.089324	0.0111453	0.537888	0.0553841	5	0		0.0526219	0.591591	0.089679	0	0.0492024	0.0693254	0.074917
112	2	moderate	0	0	0	0	astro 2	0	22	glioma, IDH mutant	0.99	astrocytoma	0.99			FFPE	0	11.02.2020	11.02.2020	0	100	2	0	6/11/2021	1	486	1	0.619036	15.7768	-6.22321	0.0962076	0.117495	0.0459212	0.0603757	0.0620214	0.212416	0.50177	6			0.0586458	0.663492	0.0498605	0	0.077925	0.0414755	0.0475993
113	6	high	0	0	0.4	1	oligo 3	1	50	glioma, IDH mutant	0.99	1p/19q codeleted oligodendroglioma	0.99			FFPE	1	01.07.2016	01.07.2020	1461			1	06.10.2020	1	97	3	0.624357	56.324	6.32397	0.0701025	0.380647	0.221741	0.0578501	0.0773273	0.262435	0	1	1		0.0532474	0.750148	0.0421956	0	0.0392972	0.0206932	0.0430845
114	3	moderate	0	0	0	0	astro 3	1	36	glioma, IDH mutant	0.99	astrocytoma	0.67	high grade astrocytoma	0.31	FFPE	1	03.07.2020	03.07.2020	0	90	2	1	4/19/2022	1	655	4	0.615883	33.0022	-2.99783	0.201045	0.0524802	0.0738981	0.302752	0.00654981	0.262777	0.301543	3			0.0579906	0.615542	0.0625123	0	0.107939	0.0399085	0.0365778
115	2	moderate	0	0	0	0	oligo 3	1	50	glioma, IDH mutant	0.99	1p/19q codeleted oligodendroglioma	0.99			FFPE	1	15.04.2020	15.04.2020	0	100	3	1	4/14/2022	1	729	4	0.622624	55.1663	5.16632	0.0922904	0.304626	0.242562	0.0280356	0.132206	0.290106	0.00246513	1	0		0.0547128	0.722043	0.0670917	0	0.0616556	0.0339213	0.0289572
116	6	moderate	0	0		0	astro 3	0	18	glioma, IDH mutant	0.99	astrocytoma	0.95			FFPE	1	15.09.2020	15.09.2020	0	80	3	0	3/31/2022	1	562	4	0.622398	19.7816	1.78161	0.0616505	0.00403833	0.0981435	0.0689083	0.203886	0.246996	0.378028	6			0.0537883	0.711819	0.0522534	0	0.0567211	0.0291518	0.0593216
117	3	high	0	0	0.8	1	oligo 3	1	32	glioma, IDH mutant	0.99	1p/19q codeleted oligodendroglioma	0.99			FFPE	1	18.03.2015	25.08.2020	1987		2		2/4/2022	1	528	2	0.621557	40.1834	8.18343	0.0718517	0.389885	0.171764	0	0.214439	0.200928	0.022983	1	1		0.0457999	0.721554	0.0854275	0	0.025603	0.0471985	0.0171166
118	2					0	astro 3	1	31	glioma, IDH mutant	0.7	astrocytoma	0.59	1p/19q codeleted oligodendroglioma	0.1	FFPE	1				100		0	4/11/2022	1		4	0.61251	20.2727	-10.7273	0.13788	0.00265825	0	0.106001	0.101785	0.493554	0.296002	5			0.0540819	0.605361	0.0932006	0	0.0852661	0.0688766	0.0440888
119	6	moderate	0	0	0.8	0	oligo 3	0	39	glioma, IDH mutant	0.99	1p/19q codeleted oligodendroglioma	0.99			FFPE	1	17.08.2020	17.08.2020	0	100	3	0	3/28/2022	1	588	4	0.621891	57.3193	18.3193	0.0622934	0.516559	0.16638	0.0658692	0.0671177	0.184073	0	1	1		0.021046	0.782423	0.0726172	0	0.0189339	0.0423797	0.0200408
120	3	moderate	0	0	0.4	0	astro 3	1	31	glioma, IDH mutant	0.99	astrocytoma	0.98			FFPE	1	02.11.2020	02.11.2020	0	100	3	0	5/13/2022	1	557	4	0.621003	26.7567	-4.2433	0.14569	0.116248	0.148916	0.0374122	0.0543908	0.109543	0.53349	6			0.0520511	0.654463	0.0949835	0	0.0712243	0.0836053	0.00967377
121	2	moderate	0	0	0	0	astro 3	0	51	glioma, IDH mutant	0.99	astrocytoma	0.99			FFPE	0	04.11.2020	04.11.2020	0	90	2	1	2/28/2022	1	481	4	0.620137	42.1599	-8.84007	0.177506	0.2371	0.0324968	0.0548258	0.0532119	0.159713	0.462652	6			0.0587046	0.626294	0.0552633	0	0.146205	0.0203398	0.0416722
122		high	0	1	0.4	1	oligo 3	0	49	glioma, IDH mutant	0.99	1p/19q codeleted oligodendroglioma	0.99			FFPE	1	29.10.2010	25.04.2016	2005	100	1	0	5/11/2022	1	2207	2	0.618802	56.1081	7.10809	0.0657344	0.305941	0.175851	0.0504668	0.0173454	0.392172	0.0582238	5	1		0.0380218	0.670471	0.0643196	0	0.04644	0.0484954	0.0723047
123	20	moderate	1	1	1.3	0	astro 4	1	49	glioma, IDH mutant	0.99	astrocytoma	0.78	high grade astrocytoma	0.21	FFPE	1	16.12.2020	16.12.2020	0	80	1	1	2/8/2022	1	419	4	0.620088	39.1437	-9.85629	0.150216	0	0.0696029	0.307202	0.349248	0	0.273947	3			0.0449074	0.709729	0.0531706	0	0.0755024	0.0470333	0.0387817
124	2					0	oligo 3	1	64	glioma, IDH mutant	0.99	1p/19q codeleted oligodendroglioma	0.99			FFPE	1	18.12.2020	18.12.2020	0	100	4	1	4/4/2022	1	472	4	0.622918	76.1951	12.1951	0.0890262	0.287001	0.324787	0	0.158657	0.229554	0	1	0		0.0416621	0.714913	0.0795422	0	0.00346358	0.0603222	0.0270566
125	3					0	astro 2	0	31	glioma, IDH mutant	0.99	astrocytoma	0.99			FFPE	0	06.01.2021	06.01.2021	0	90	4	0	4/8/2022	1	457	4	0.618888	14.289	-16.711	0.139101	0.122667	0.0164673	0.188236	0.0376636	0.170356	0.46461	6			0.0439616	0.656968	0.0768225	0	0.100948	0.0575402	0.0318823
126	3					0	astro 3	1	42	glioma, IDH mutant	0.98	astrocytoma	0.79	high grade astrocytoma	0.16	FFPE	1	14.01.2021	14.01.2021	0	70	4	1	5/2/2022	1	473	4	0.622803	33.1145	-8.88552	0.110239	0	0.211162	0.236372	0.431285	0	0.121181	3			0.0295805	0.773572	0.0578996	0	0.0383807	0.0383809	0.0254876
128	1	high	0	0	0	0	oligo 3	0	32	glioma, IDH mutant	0.99	1p/19q codeleted oligodendroglioma	0.99			FFPE	1	02.06.2021	02.06.2021	0	100		1	5/30/2022	1	362	4	0.616798	35.3396	3.33964	0.0650452	0.525294	0.00669743	0.0309812	0.040068	0.32362	0.0733395	1	1	1	0.0414495	0.742846	0.058496	0	0.0244142	0.0492502	0.0367943
129	1	moderate	0	0	0.4	0	astro 3	0	44	glioma, IDH mutant	0.99	astrocytoma	0.99			FFPE	0	14.05.2021	14.05.2021	0	90		1	5/19/2022	1	370	4	0.621099	19.0909	-24.9091	0.091057	0.161294	0.0795512	0.00167253	0.145242	0	0.612241	6			0.0461497	0.749297	0.0414939	0	0.0754924	0.0310702	0.0412359
130	10	high	0	0	0.8	0	oligo 3	0	39	glioma, IDH mutant	0.99	1p/19q codeleted oligodendroglioma	0.99			FFPE	1	31.05.2021	31.05.2021	0				5/24/2022	1	358	4	0.625732	62.6969	23.6969	0.116532	0.261227	0.251762	0	0.375596	0.111415	0	1	1		0.0572016	0.728721	0.0303084	0	0.0347464	0.0230617	0.0689687
131	6	high	0	0	3.8	0	astro 4	0	32	glioma, IDH mutant	0.99	high grade astrocytoma	0.98			FFPE	0	01.06.2021	01.06.2021	0	90	3	1	3/17/2022	1	289	4	0.611613	34.4174	2.41745	0.0803596	0.00911008	0	0.511542	0.146439	0.269945	0.0629643	3		1	0.0465164	0.737903	0.0527705	0	0.0460831	0.0317677	0.0410476
132						0	astro 4	0	42	glioma, IDH mutant	0.99	astrocytoma				FFPE	0	23.02.2021	23.02.2021	0	80	4		4/20/2022	1	421	4	0.622294	21.7189	-20.2811	0.179833	0.0264861	0.191665	0.0215044	0.174325	0.203241	0.382778	6			0.0739582	0.595213	0.077798	0	0.119343	0.0526282	0.0404073
133	2	moderate	0	0	0.4	0	astro 3	0	35	glioma, IDH mutant	0.96	astrocytoma	0.8	1p/19q codeleted oligodendroglioma	0.11	FFPE	1	xx.04.2001	01.04.2021	7276	90	1	1	3/2/2022	1	335	1	0.620305	31.9144	-3.08557	0.0511458	0.048917	0.339367	0	0.140715	0.0565795	0.414421	6			0	0.702338	0.0841571	0	0.0286469	0.0656529	0.0540674
135		moderate	1	1	2.5	1	astro 4	0	35	glioma, IDH mutant	0.99733	high grade astrocytoma	0.99540			FFPE	1	24.05.2016			80	4	1	7.12.2023	1	2753	4	0.602094	34.5634	-0.436632	0.127835	0.125908	0.0344914	0.679042	0	0.160558	0	3		1	0.0298196	0.775038	0.0550528	0	0.0186201	0.0392695	0.0343357
41		moderate	1	1	0	1	oligo 3	1	36	glioma, IDH mutant	0.41569	1p/19q codeleted oligodendroglioma	0.22065	astrocytoma	0.18339	FFPE	0											0.614932	35.7816	-0.218373	0.190759	0.0572324	0.258344	0.0746972	0.0235827	0.56706	0.0190836	5	0		0.0527166	0.55364	0.087911	0	0.0956781	0.0798313	0.07799
136	20	moderate	0	0	0	1	oligo 3	0	61	glioma, IDH mutant	0.99899	1p/19q codeleted oligodendroglioma	0.99774			FFPE	1	20.04.2007			100	2	1	01.11.2023	1	6039	4	0.621339	76.2813	15.2813	0.106986	0.497677	0	0.212228	0.290096	0	0	1	1		0.0499006	0.774649	0.0289416	0	0.0451666	0.0251169	0.0415147
83						1	oligo 2	0	43	glioma, IDH mutant	0.89578	1p/19q codeleted oligodendroglioma	0.84206			FFPE	0											0.619712	43.3462	0.346192	0.099344	0.196301	0.279574	0.0505453	0.0618556	0.404582	0.00714247	5	0		0.037544	0.613479	0.0969773	0	0.037887	0.0792283	0.0552175
134	1	moderate	0	0	0	1	oligo 3	0	43							FFPE		03.01.2014			80	3	1	22.12.223	1	3640	4	0.612056	53.613	10.613	0.0747502	0.11117	0.0267679	0.0935941	0.129459	0.545743	0.093266	5	1		0.0551539	0.633459	0.0756835	0	0.0699122	0.0353516	0.0687498
130					0.4	1	oligo 3	0	39									31.05.2021			20	3		24.09.2023	1	815	4	0.625658	55.4693	16.4693	0.118872	0.374351	0.208737	0	0.403521	0.0133913	0	1	1		0.0678457	0.708609	0.0353686	0	0.0449802	0.0326429	0.0658791

## Sheet: Table legend
Table legend
Column	Annotation	Explanation
A	IDHmt Patient ID	ID of study patient with IDH mutant glioma
B	Ki67 proliferation index (%)	Ki67 proliferation index in %, immunohistochemistry
C	Cell density (low, moderate, high)	Cell density of tumor, assessed in H&E stained tissue and stratified into low/moderate/high
D	Necrosis present (0=no, 1=yes)	Presence/absence of necrosis in tumor, assessed in H&E stained tissue
E	Microvascular proliferates present (0=no, 1=yes)	Presence/absence of microvascular proliferation in tumor, assessed in H&E stained tissue
F	Mitotic frequency (x/mm²)	Mitotic frequency in x per mm² in tumor, assessed in H&E stained tissue
G	Primary = 0/Recurrent = 1	Tissue type primary or recurrent glioma
H	final diagnosis WHO 2021	Integrative diagnosis of tumor according to WHO Classification of Central Nervous System Tumours 2021
I	Sex (0=male, 1=female)	Patient gender
J	Age	Patients' chronological ages
K	Methylation class	Allocation to DNA methylation class according to Heidelberg brain tumor classifier
L	Calibrated score methylation class	Calibrated score of DNA methylation class according to Heidelberg brain tumor classifier
M	Methylation subclass 1	Allocation to DNA methylation subclass 1 according to Heidelberg brain tumor classifier
N	Calibrated score subclass 1	Calibrated score of DNA methylation subclass 1 according to Heidelberg brain tumor classifier
O	Methylation subclass 2	Allocation to DNA methylation subclass 2 according to Heidelberg brain tumor classifier
P	Calibrated score subclass 2	Calibrated score of DNA methylation subclass 2 according to Heidelberg brain tumor classifier
Q	FFPE,Cryo	Tissue type FFPE/cryo-preserved
R	MGMT promoter status (methylated=1, unmethylated=0)	Methylation status of MGMT promoter according to Heidelberg brain tumor classifier
S	First diagnosis (clinics)	First clinical diagnosis of brain tumor
T	Date surgery	Surgery date, representing date of neuropathological diagnosis and classification of IDH mutant glioma
U	Datedif tumor observation	Time in days between clinical first diagnosis and neuropathological diagnosis and classification of IDH mutant glioma
V	KPS	Karnofsky Performance Score prior to surgery in %
W	Extent of resection (total=1, >90% = 2, <90% =3, biopsy = 4)	Extent of tumor resection, stratified into four categories total=1, >90% = 2, <90% =3, biopsy only = 4
X	CA enhancement (0=no, 1=yes)	Presence/absence of contrast agent enrichment in tumors assessed neuro-radiologically
Y	Last contact/date of death	Date of last contact or death of study patient
Z	Censor (0 = deceased, 1 = alive/censored)	Censor, categorised in 0=death, 1=alive/censored
AA	OS in d	Overall survival in days, measured from "Date surgery" till "Last contact/date of death")
AB	Treatment (0=none, 1=Resection, 2=Radiation, 3= Chemotherapy, 4= RadioChemo, 5=unknown)	Patients' neuro-oncological treatment, stratified into 0=none, 1=Resection only, 2=Radiation only, 3= Chemotherapy only, 4= Radiation and chemotherapy, 5=unknown
AC	Genome-wide methylation	Genome-wide DNA methylation of tumor, assessed by use of RnBeads algorithm
AD	predicted_ages	Epigenetic age of tumor, assessed by use of RnBeads algorithm
AE	DNA methylation age acceleration	DNA methylation age acceleration of tumor, measured by substraction of chronological age from epigenetic/predicted age
AF	Immune Cell Content (LUMP)	LUMP immune cell infiltration estimatin, assessed by use of the RnBeads algorithm
AG	LMC1 (K=6,l=0.001)	Proportion of Latent Methylation Component 1, Kappa 6, Lambda 0.001
AH	LMC2 (K=6,l=0.001)	Proportion of Latent Methylation Component 2, Kappa 6, Lambda 0.001
AI	LMC3 (K=6,l=0.001)	Proportion of Latent Methylation Component 3, Kappa 6, Lambda 0.001
AJ	LMC4 (K=6,l=0.001)	Proportion of Latent Methylation Component 4, Kappa 6, Lambda 0.001
AK	LMC5 (K=6,l=0.001)	Proportion of Latent Methylation Component 5, Kappa 6, Lambda 0.001
AL	LMC6 (K=6,l=0.001)	Proportion of Latent Methylation Component 6, Kappa 6, Lambda 0.001
AM	Predominant LMC	Predominant LMC for tumor, categorized into LMC1/LMC3/LMC5/LMC6
AN	Copy number alterations other than -1p/-19q (1= present)	Presence/absence of copy number aberrations in addition to 1p/19q-codeletion, evaluated in oligodendrogliomas
AO	CDKN2A/B homozygous deletion (1=yes)	Presence/absence of homozygous deletion of CDKN2A/B
AP	Bcells	Proportion of B cells in tumor, in silico-tumor deconvolution
AQ	Cancer cells	Proportion of cancer cells in tumor, in silico-tumor deconvolution
AR	CD4_Eff T cells	Proportion of CD4 positive effector T cells in tumor, in silico-tumor deconvolution
AS	CD8 T cells	Proportion of CD8 positive T cells in tumor, in silico-tumor deconvolution
AT	Monocytes	Proportion of monocytes in tumor, in silico-tumor deconvolution
AU	NK cells	Proportion of NK cells in tumor, in silico-tumor deconvolution
AV	T reg cells	Proportion of T regulatory cells in tumor, in silico-tumor deconvolution
